# Supplementary material for: DiMeX: A Text Mining System for Mutation-Disease Association Extraction
Source: PLoS One. 2016 Apr 13;11(4):e0152725. doi: 10.1371/journal.pone.0152725 (PMC4830514; doi:10.1371/journal.pone.0152725)
Supplement: S2 Dataset — (XLSX) [file pone.0152725.s002.xlsx]

## Sheet: PCa_filtered_UD_PMIDs
PMIDS
1631125
7559077
7770997
8145761
8187068
8274409
8530589
8769716
8971156
9018336
9067262
9092797
9122044
9184448
9197531
9302181
9377551
9635571
9874460
10501358
10517877
10569618
10589774
10598582
10749132
10811100
10815922
10986046
11103816
11106824
11254448
11254449
11355945
11381197
11434510
11507049
11522646
11673464
11705864
11742035
11941539
11956079
11956172
12022038
12115546
12210481
12234517
12373607
12415269
12522685
12539229
12783936
12839931
12856637
12915880
12949798
12962548
14504198
14583476
14618630
14665948
14691288
15146458
15264240
15330212
15534086
15538748
15617028
15714208
15790678
15863270
15919721
15981205
16039774
16054567
16172807
16282370
16397218
16434975
16456618
16741917
16835864
16941491
16963262
16998808
17020975
17219200
17262801
17487399
17502119
17591767
17991730
18037956
18193092
18270433
18288683
18565893

## Sheet: BCa_filtered_UD_PMIDs
PMIDs
10207667
10221692
10477429
10485478
10534763
10547570
10901165
10980609
11212236
11278247
11314782
11369138
11385711
11461078
11477574
11731415
11793440
11894125
11916629
12023985
12042300
12100746
12145750
12368209
12400015
12527904
12602915
12628588
12645254
12649339
12668615
12702523
12786840
12810666
12872252
12917204
14683420
14710228
15042566
15059511
15101044
15170666
15184261
15217503
15235021
15342448
15355971
15649950
15668505
15710331
15756275
15769334
15870154
16012724
16123141
16166291
16168123
16216474
16280053
16322248
16474849
16489069
16503999
16563154
16652348
16723714
16736287
16760288
16778113
16822847
16864176
16945136
16969499
17001622
17005433
17061045
17120616
17130833
17217814
17317153
17427234
17443496
17493881
17517479
17531442
17541742
17550384
17553133
17574969
17627006
17638894
17666788
17889706
17943227
17947469
17990317
18036263
18083510
18172292
18186519
18241035
18307025
18331640
18332865
18372405
18375489
18392055
18471979
18558293
18565893
7798298
7961105
8219251
8281139
8527048
8611423
8710380
8729973
8761439
8968716
9041203
9102207
9154814
9195227
9407971
9419972
9510472
9525918
9538117
9585599
9815858
9815913
