# Supplementary material for: DiMeX: A Text Mining System for Mutation-Disease Association Extraction
Source: PLoS One. 2016 Apr 13;11(4):e0152725. doi: 10.1371/journal.pone.0152725 (PMC4830514; doi:10.1371/journal.pone.0152725)
Supplement: S1 File — (TXT) [file pone.0152725.s004.txt]

The patterns used to detect mutation to disease associations in DiMeX are listed below, according to different sentence types. Each line represents one patterns. Please note that [] in pattern represents optional.


#############################################
#  Patterns for Association Sentence Types  #
#############################################

NP_1 VG_passive{head: associate} with NP_2

NP_1 VG_active{head: associate} with NP_2

NP{head: associate} of NP_1 with/and NP_2

NP{head: associate} between NP_1 and NP_2

NP{head: associate} in NP_1 at NP_2

NP_1 [VG_active] NP{head: associate} with NP_2

NP{head: role} of/for NP_1 in NP_2

NP_1 [VG_active] NP{head: role} in NP_2

NP_1 VG_active{head: contribute} to NP_2

NP{head: contribute} of NP_1 in/to NP_2

NP{head: effect} of NP_1 in/on NP_2

NP_1 [VG_active] NP{head: effect} in/on NP_2

NP_1 VG_active{head: affect} NP_2

NP_1 [VG_active] NP{head: susceptibility} to NP_2

NP_1 VG_passive{head: susceptible} for NP_2

NP_1 [VG_active] NP{head: risk} for NP_2

NP_1 VG_passive{head: involve} in NP_2

NP_1 VG_active{head: confer} NP_2

NP{head: relationship} between NP_1 and NP_2

NP{head: link} between NP_1 and NP_2

NP_1 VG_passive{head: correlate} with NP_2

NP_1 VG_active{head: correlate} with NP_2

NP{head: correlation} of NP_1 and NP_2


############################################
#  Patterns for Comparison Sentence Types  #
############################################

VG_active{head: compare} to/with NP_1, NP_2 VG_active NP{contains: increased/decreased/more/less/higher/lower/longer/shorter} in NP_3

NP_1 VG_active NP{head: difference} between NP_2 and NP_3

NP{head: difference} of/in NP_1 between NP_2 and NP_3

NP_1 VG_active NP{contains: increased/decreased/more/less/higher/lower/longer/shorter} NP_2 NP{head: compare} to/with NP_3

NP_1 VG_active NP{contains: increased/decreased/more/less/higher/lower/longer/shorter} NP_2 than NP_3

NP_1 VG_passive{contains: increased/decreased/more/less/higher/lower/longer/shorter} in NP_2 NP{head: compare} to/with NP_3

NP_1 VG_passive{contains: increased/decreased/more/less/higher/lower/longer/shorter} in NP_2 than NP_3


################################################
#  Patterns for Mutation Found Sentence Types  #
################################################

NP{head: detect/identify/find/reveal/show/express/carry} of NP<mutation>

NP<mutation> VG_passive{head: detect/identify/find/reveal/show/express/carry}

VG_active{head: detect/identify/find/reveal/show/express/carry} NP<mutation>
